# Supplementary material for: Clinical Impact of Immune Checkpoint Inhibitor (ICI) Response, DNA Damage Repair (DDR) Gene Mutations and Immune-Cell Infiltration in Metastatic Melanoma Subtypes
Source: Med Sci (Basel). 2022 May 24;10(2):26. doi: 10.3390/medsci10020026 (PMC9230974; doi:10.3390/medsci10020026)
Supplement: Supplementary file 1 [file medsci-10-00026-s001.zip]

Archive with 1 entries (1 files):
- medsci-1650480-supplementary.pdf
